# Supplementary material for: The pro-inflammatory effect of Staphylokinase contributes to community-associated Staphylococcus aureus pneumonia
Source: Commun Biol. 2022 Jun 23;5:618. doi: 10.1038/s42003-022-03571-x (PMC9226170; doi:10.1038/s42003-022-03571-x)
Supplement: Supplementary file 4 — Supplementary Data 1 [file 42003_2022_3571_MOESM4_ESM.xlsx]

## Sheet: Sheet1
Gene_id	Gene name	Gene description	FC(△sak/WT)	Log2FC(△sak/WT)	Pvalue	Padjust	Significant	Regulate
ENSMUSG00000025991	Cps1	carbamoyl-phosphate synthetase 1 [Source:MGI Symbol;Acc:MGI:891996]	0.006	-7.35951	5.3472e-07	0.00746737	yes	down
ENSMUSG00000101397	Mug-ps1	murinoglobulin, pseudogene 1 [Source:MGI Symbol;Acc:MGI:99838]	0.003	-8.58847	6.79207e-07	0.00632342	yes	down
ENSMUSG00000108083	Mug4-ps	murinoglobulin 4, pseudogene [Source:MGI Symbol;Acc:MGI:101843]	0.004	-7.80062	1.33864e-06	0.00934704	yes	down
ENSMUSG00000020609	Apob	apolipoprotein B [Source:MGI Symbol;Acc:MGI:88052]	0.014	-6.20273	1.6549e-06	0.00924427	yes	down
ENSMUSG00000041984	Rptn	repetin [Source:MGI Symbol;Acc:MGI:1099055]	2.456	1.29636	2.71276e-06	0.0126279	yes	up
ENSMUSG00000035540	Gc	vitamin D binding protein [Source:MGI Symbol;Acc:MGI:95669]	0.045	-4.4853	5.28072e-06	0.0210701	yes	down
ENSMUSG00000102824	Pdcd5-ps	programmed cell death 5, pseudogene [Source:MGI Symbol;Acc:MGI:3782009]	0.013	-6.28352	6.81025e-06	0.0237763	yes	down
ENSMUSG00000045539	Sprr3	small proline-rich protein 3 [Source:MGI Symbol;Acc:MGI:1330237]	2.401	1.26377	7.43678e-06	0.0230788	yes	up
ENSMUSG00000059908	Mug1	murinoglobulin 1 [Source:MGI Symbol;Acc:MGI:99837]	0.011	-6.49473	9.80279e-06	0.0273792	yes	down
ENSMUSG00000061527	Krt5	keratin 5 [Source:MGI Symbol;Acc:MGI:96702]	2.457	1.29667	1.0943e-05	0.0277854	yes	up
ENSMUSG00000027401	Tgm3	transglutaminase 3, E polypeptide [Source:MGI Symbol;Acc:MGI:98732]	3.047	1.60739	1.12958e-05	0.026291	yes	up
ENSMUSG00000063651	Cnfn	cornifelin [Source:MGI Symbol;Acc:MGI:1919633]	2.744	1.4563	1.32399e-05	0.0284454	yes	up
ENSMUSG00000063415	Cyp26b1	cytochrome P450, family 26, subfamily b, polypeptide 1 [Source:MGI Symbol;Acc:MGI:2176159]	0.348	-1.52473	2.00524e-05	0.0400046	yes	down
ENSMUSG00000048949	Gm6206	predicted pseudogene 6206 [Source:MGI Symbol;Acc:MGI:3644890]	0.004	-7.87742	2.14739e-05	0.0399844	yes	down
ENSMUSG00000059230	Defb4	defensin beta 4 [Source:MGI Symbol;Acc:MGI:1927667]	3.017	1.59299	2.48212e-05	0.0433285	yes	up
ENSMUSG00000065870	Rnu3a	U3A small nuclear RNA [Source:MGI Symbol;Acc:MGI:97977]	0.004	-7.8413	2.55931e-05	0.0420479	yes	down
ENSMUSG00000030131	Mug2	murinoglobulin 2 [Source:MGI Symbol;Acc:MGI:99836]	0.001	-10.1058	2.67834e-05	0.0415589	yes	down
ENSMUSG00000020051	Pah	phenylalanine hydroxylase [Source:MGI Symbol;Acc:MGI:97473]	0.003	-8.60276	3.07144e-05	0.0451501	yes	down
ENSMUSG00000054417	Cyp3a44	cytochrome P450, family 3, subfamily a, polypeptide 44 [Source:MGI Symbol;Acc:MGI:2449818]	0.003	-8.29981	3.42494e-05	0.0478292	yes	down
ENSMUSG00000030730	Atp2a1	ATPase, Ca++ transporting, cardiac muscle, fast twitch 1 [Source:MGI Symbol;Acc:MGI:105058]	2.094	1.06659	4.06996e-05	0.0541305	yes	up
ENSMUSG00000045886	Gm9803	predicted gene 9803 [Source:MGI Symbol;Acc:MGI:3704359]	0.363	-1.46359	4.13951e-05	0.0525529	yes	down
ENSMUSG00000037942	Crp	C-reactive protein, pentraxin-related [Source:MGI Symbol;Acc:MGI:88512]	0.033	-4.92357	6.48139e-05	0.0724101	yes	down
ENSMUSG00000020641	Rsad2	radical S-adenosyl methionine domain containing 2 [Source:MGI Symbol;Acc:MGI:1929628]	0.484	-1.04648	6.6607e-05	0.0715513	yes	down
ENSMUSG00000031757	Mt4	metallothionein 4 [Source:MGI Symbol;Acc:MGI:99692]	2.351	1.23347	7.57415e-05	0.0755521	yes	up
ENSMUSG00000068885	Lce3f	late cornified envelope 3F [Source:MGI Symbol;Acc:MGI:1916770]	2.126	1.0883	7.81556e-05	0.0752719	yes	up
ENSMUSG00000043681	Fam25c	family with sequence similarity 25, member C [Source:MGI Symbol;Acc:MGI:1916384]	2.185	1.12749	8.09292e-05	0.0753451	yes	up
ENSMUSG00000029630	Cyp3a25	cytochrome P450, family 3, subfamily a, polypeptide 25 [Source:MGI Symbol;Acc:MGI:1930638]	0.004	-8.13317	8.36885e-05	0.0754007	yes	down
ENSMUSG00000006522	Itih3	inter-alpha trypsin inhibitor, heavy chain 3 [Source:MGI Symbol;Acc:MGI:96620]	0.216	-2.21364	8.65731e-05	0.0755621	yes	down
ENSMUSG00000045475	Lce3c	late cornified envelope 3C [Source:MGI Symbol;Acc:MGI:2135932]	2.118	1.08239	9.13615e-05	0.0750508	yes	up
ENSMUSG00000053522	Lgals7	lectin, galactose binding, soluble 7 [Source:MGI Symbol;Acc:MGI:1316742]	2.412	1.27002	9.38247e-05	0.0748721	yes	up
ENSMUSG00000050463	Krt78	keratin 78 [Source:MGI Symbol;Acc:MGI:1917529]	2.371	1.24531	9.96996e-05	0.0773503	yes	up
ENSMUSG00000095456	Il11ra2	interleukin 11 receptor, alpha chain 2 [Source:MGI Symbol;Acc:MGI:109123]	0.006	-7.42745	0.000102443	0.0773303	yes	down
ENSMUSG00000029445	Hpd	4-hydroxyphenylpyruvic acid dioxygenase [Source:MGI Symbol;Acc:MGI:96213]	0.058	-4.10156	0.000109565	0.0805304	yes	down
ENSMUSG00000061808	Ttr	transthyretin [Source:MGI Symbol;Acc:MGI:98865]	0.052	-4.27554	0.000110511	0.0791429	yes	down
ENSMUSG00000113948	Rpl17-ps3	ribosomal protein L17, pseudogene 3 [Source:MGI Symbol;Acc:MGI:3642206]	2.928	1.55	0.00011778	0.0822397	yes	up
ENSMUSG00000071497	Nutf2-ps1	nuclear transport factor 2, pseudogene 1 [Source:MGI Symbol;Acc:MGI:108008]	0.4	-1.32166	0.000126862	0.086421	yes	down
ENSMUSG00000044041	Krt13	keratin 13 [Source:MGI Symbol;Acc:MGI:101925]	2.536	1.34265	0.000131171	0.0872284	yes	up
ENSMUSG00000027249	F2	coagulation factor II [Source:MGI Symbol;Acc:MGI:88380]	0.071	-3.80887	0.000132604	0.0861311	yes	down
ENSMUSG00000045545	Krt14	keratin 14 [Source:MGI Symbol;Acc:MGI:96688]	3.168	1.66371	0.000134807	0.0855716	yes	up
ENSMUSG00000064856	Gm23444	predicted gene, 23444 [Source:MGI Symbol;Acc:MGI:5453221]	0.017	-5.88265	0.000135832	0.0843061	yes	down
ENSMUSG00000026413	Pkp1	plakophilin 1 [Source:MGI Symbol;Acc:MGI:1328359]	2.585	1.36994	0.000140071	0.0850475	yes	up
ENSMUSG00000020826	Nos2	nitric oxide synthase 2, inducible [Source:MGI Symbol;Acc:MGI:97361]	0.478	-1.06615	0.000149326	0.0887375	yes	down
ENSMUSG00000026064	Ptp4a1	protein tyrosine phosphatase 4a1 [Source:MGI Symbol;Acc:MGI:1277096]	0.269	-1.89493	0.000152827	0.0889261	yes	down
ENSMUSG00000091228	Gm20390	predicted gene 20390 [Source:MGI Symbol;Acc:MGI:5141855]	0.372	-1.42604	0.000155828	0.0888222	yes	down
ENSMUSG00000028356	Ambp	alpha 1 microglobulin/bikunin precursor [Source:MGI Symbol;Acc:MGI:88002]	0.076	-3.70852	0.000159864	0.0893002	yes	down
ENSMUSG00000033831	Fgb	fibrinogen beta chain [Source:MGI Symbol;Acc:MGI:99501]	0.048	-4.37276	0.000163313	0.0894377	yes	down
ENSMUSG00000031972	Acta1	actin, alpha 1, skeletal muscle [Source:MGI Symbol;Acc:MGI:87902]	2.156	1.10817	0.000175482	0.0924755	yes	up
ENSMUSG00000059668	Krt4	keratin 4 [Source:MGI Symbol;Acc:MGI:96701]	2.274	1.18552	0.000181553	0.0939033	yes	up
ENSMUSG00000093956	Gm24497	predicted gene, 24497 [Source:MGI Symbol;Acc:MGI:5454274]	0.021	-5.58898	0.00019469	0.0971018	yes	down
ENSMUSG00000033765	Calm4	calmodulin 4 [Source:MGI Symbol;Acc:MGI:1931464]	2.088	1.06208	0.000208615	0.102222	yes	up
