# Supplementary material for: The pro-inflammatory effect of Staphylokinase contributes to community-associated Staphylococcus aureus pneumonia
Source: Commun Biol. 2022 Jun 23;5:618. doi: 10.1038/s42003-022-03571-x (PMC9226170; doi:10.1038/s42003-022-03571-x)
Supplement: Supplementary file 5 — Supplementary Data 2 [file 42003_2022_3571_MOESM5_ESM.xlsx]

## Sheet: fig 1
fig 1a
HO-ST5	HO-ST239	HO-ST59	HO-ST188	HO-ST398	LA-ST188	LAST398	LA-ST97	LA-ST520
98	100	95	100	96	28	9	0	3
fig 1b
CA-SA(ST398)	CA-SA(ST59)	HA-SA(ST239)	HA-SA(ST5)
1.34723	1.67342	0.466306	0.18317
1.62428	1.00254	0.580957	0.410479
3.87844	0.710798	0.899043	0.522238
2.25339	0.710798	0.516548	0.741767
0.710798	1.38286	0.203398	0.309285
1.71024	2.00886	0.658202	0.770751
fig 1c
time(h)	CA-SA(ST398)		CA-SA(ST59)		HA-SA(ST239)		HA-SA(ST5)
0	0.035	0.031	0.032	0.0335	0.034	0.032	0.0365	0.029
2	0.076	0.079	0.076	0.074	0.071	0.068	0.075	0.068
4	1.576	1.483	1.661	1.442	0.1	0.19	0.3	0.317
6	1.542	1.623	1.645	1.611	0.35	0.436	0.45	0.582
8	1.679	1.784	1.732	1.769	0.47	0.599	0.6	0.541
12	1.518	1.436	1.585	1.509	0.46	0.573	0.55	0.684
fig 1d
CA-SA(ST398)	CA-SA(ST59)	HA-SA(ST239)	HA-SA(ST5)
0.2055	0.2	0.389	0.4775
0.3005	0.3	0.814	0.5275
0.15	0.1435	0.9705	0.8155
0.2055	0.514	1.358	0.485
0.2615	0.2445	1.5875	0.1425
0.1775	0.4375	0.7395	0.902
fig 1e
	ST398-WT						ST398-△sak						△sak(pos1-sak)
TSB+GLU	0.571	0.5475	0.404	0.358	0.496	0.556	0.635	0.483	0.5415	0.4515	0.5185	0.5085	0.573	0.589	0.577	0.475	0.5	0.4
TSB+SAK	0.819	0.503	0.496	0.379	0.481	0.517	0.811	0.649	0.567	0.535	0.565	0.439	0.4	0.2235	0.4445	0.6305	0.6	0.5
Human Plasma	1.07	0.803	1.325	1.155	1.421	1.35	1.135	2.17	1.724	1.725	2.017	1.95	1.4	1.417	0.85	1.55	1.2	1.5
Mice Plasma	2.153	1.855	2.457	3.3894	3.36	2.59	1.589	1.975	2.4136	2.415	2.8238	2.73	2.0474	3.0394	2.898	2.468	2.1	2.6

## Sheet: fig 2
fig 2c
ST398-WT	ST398-Δsak
171	127
196	171
168	132
200	132
160	146
191	172
fig 2d
ST398-WT	ST398-Δsak
3.27875	2.34242
3.45485	2.80277
3.72835	3.02119
4.25042	3.25527
3.13033	1.37107
3.72428	3.30103
fig 2f
ST398-WT	ST398-Δsak
210	110
200	80
180	160
240	100
110	140
170	160
fig 2g
ST398-WT	ST398-Δsak
6.85387	5.90309
5.35218	5.14419
6.19189	5.16879
6.14267	5.09
5.94761	5.23679
5.86	4.70513

## Sheet: fig 3
fig 3b							fig 3e
		ST398-WT		ST398-Δsak					ST398-WT		ST398-Δsak
	G-CSF	2.23503	0.44807	-0.41801	-0.44521			Nlrp3	1.14344	0.789393	-0.590954	-1.27131
	GM-CSF	2.10827	0.11396	-0.45584	-0.96866			Casp1	0.87891	1.26623	-0.895935	-0.397957
	IFN-γ	1.71584	0.694843	-0.83665	-1.34715			Tlr2	0.911919	1.45874	-0.390047	-1.2168
	TNF-α	1.3235	0.632979	-0.9207	-0.9207			Tlr6	1.30042	0.362033	-0.819643	-1.20195
	IL-1α	2.2322	-0.40538	-0.38958	-0.46855			Tlr7	0.502864	1.40656	-1.2025	-0.706925
	IL-1β	1.99803	0.153695	-0.76847	-1.07586			Tlr8	1.68272	0.922329	-0.950492	-0.908248
	IL-2	2.12558	-0.59516	-0.59516	-0.59516			Tlr9	0.789462	1.12252	-0.579761	-1.09785
	IL-3	1.89057	0.497519	-0.69653	0.099504			Tlr12	1.05722	0.310948	0.224839	-1.78436
	IL-4	1.85934	0.845154	-0.67612	-0.67612			Tirap	0.752794	0.690631	-0.182308	-1.93132
	IL-5	2.02944	-0.67648	0.225494	-1.12747			Mapk3	0.097527	1.18457	0.438566	-1.95002
	IL-6	2.23394	-0.44231	-0.37713	-0.49322			Nfkb1	0.396702	1.17553	0.60598	-1.6484
	IL-9	1.66206	1.0667	-0.27288	-0.86824			Nfkb2	1.25894	0.643547	-0.897679	-1.1022
	IL-10	-0.10426	2.08514	-0.7298	-0.7298			Myd88	0.979382	0.684274	-0.10332	-1.76474
	IL12P40	1.56542	0.78327	-0.69337	-0.39337			Irak1	-0.126399	0.371602	-0.263105	-1.83197
	IL12P70	0.306186	0.918559	-1.53093	-1.22474			Irak4	0.199976	0.851596	0.594708	-1.98044
	IL-13	1.78885	0.447214	-0.89443	-0.89443			Ifnar1	0.447647	1.12633	0.0750392	-1.79687
	IL17A	0.05756	1.2754	-1.69952	-0.32415			Irf5	1.17328	0.523892	-0.840871	-1.72525
	KC	2.13024	0.055571	-0.4631	-0.72243			Irf7	0.75783	1.46858	-1.17451	-0.989181
	MCP-1	1.82418	0.517306	-1.44301	-0.13613			Casp8	0.754148	-0.106775	0.563349	-1.72779
	MIP-1α	1.35369	0.071247	-1.63868	0.071247			Ripk1	0.786181	0.837023	0.334244	-1.58083
	MIP-1β	0.999832	1.44013	0.064209	-1.31171			Mlkl	1.25345	0.595179	-0.996059	-0.964235
	RANTES	1.12942	-0.38294	-0.31023	-0.57198
	Eotaxin	2.21095	0.345	-0.27473	-0.4117
fig 3c
	ST398-WT				ST398-Δsak
IL-2	5.3	4.62	4.45	5.04	4.45	2.34	4.79	5.38
IL-4	8.04	5.2	5.79	7.77	5.79	3.7	5.2	6.36
IL-6	101.72	104.12	127.93	104.75	48.03	78.38	7.78	46.05
IL-10	39.25	46.86	53.17	58.13	27.13	33.81	33.13	41.31
TNF-a	524.05	501.55	523.05	774.58	253.44	276.26	29.01	211.85
IFN-r	88.02	64.85	85.39	51.42	22.94	23.28	4.1	21.16
IL-17A	10.05	9.9	13.19	6.18	5.74	12.89	8.12	9.75
fig 3d			fig 3f			fig 3g			fig 3h			fig 3i
ST398-WT	ST398-Δsak		ST398-WT	ST398-Δsak		ST398-WT	ST398-Δsak		ST398-WT	ST398-Δsak		ST398-WT	ST398-Δsak
15.5532	7.14214		1.2	0.75		0.9	0.72		29.087	20.7667		3.33	1.3
10.087	4.39895		1.35	0.84		0.88	0.66		39.2426	21.8218		2.11	1.06
27.3328	9.60294		1.3	0.67		0.85	0.8		38.2387	19.4478		2.4	0.8
25.9007	14.9279
18.599	1.8373
38.0232	18.841

## Sheet: fig 4
fig 4a
Unt	0.05μg SAK	0.5μg SAK	ST398 WT	ST398-Δsak	Δsak(pOS1-sak)
1	0.358	1.21967	5.15356	2.41182	3.61364
	1.17799	1.55915	6.42929	3.34468	4.13412
	0.776863	2.02954	4.19497	3.39674	3.48597
fig 4b
Unt	0.05μg SAK	0.5μg SAK	ST398 WT	ST398-Δsak	Δsak(pOS1-sak)
1	2.82584	2.79539	6.16424	3.80684	6.20286
	1.53264	3.88194	11.9336	4.8022	5.50365
	2.18076	2.56682	10.2252	4.16619	7.02967
fig 4c
Unt	0.05μg SAK	0.5μg SAK	ST398 WT	ST398-Δsak	Δsak(pOS1-sak)
1	1.21501	2.482	35.9098	25.6379	32.1982
	1.40677	2.33052	36.102	26.9405	34.0576
	1.136	2.57854	36.274	27.8635	30.936
fig 4d
Unt	0.05μg SAK	0.5μg SAK	ST398 WT	ST398-Δsak	Δsak(pOS1-sak)
1	2.2	7	15.1	7.3	12
	2	6	16.3	6.4	11
	1.56	6.52	16.8	8.4	15.1
fig 4e
Unt	0.05μg SAK	0.5μg SAK	ST398 WT	ST398-Δsak	Δsak(pOS1-sak)
1	4.48114	7.3115	79.6701	44.3563	62.003
	4.25974	6.88839	77.8037	44.5134	57.7467
	3.65145	5.93528	72.4869	46.7389	52.6694
fig 4f
Unt	0.5μg/ml SAK	ST398 WT	ST398-Δsak	Δsak(pOS1-sak)	ST398 WT	ST398-Δsak	Δsak(pOS1-sak)
-0.48985	2.33567	7.62771	6.32144	6.04152	20.8771	18.3578	20.014
1.37625	1.49055	10.7068	6.04152	10.3884	22.6499	15.5587	24.4927
0.069979	-0.4432	11.9198	7.3478	6.60135	24.7959	16.9582	24.4927
-0.86307	1.08211	13.9725	7.4411	7.72102	25.5423	16.2118	28.4115
fig 4h
Unt	SAK	ST398 WT	ST398-Δsak	Δsak(pOS1-sak)
8	9.3	766.08	563.04	1008.54
9.76	14.4	803.52	583.2	752.22
8.69	12	984.96	703.44	874.08
fig 4j
				ATP
Unt	ATP	LPS	SAK+LPS	SAK	LPS	SAK+LPS
5.6	9.6	72.6	148.6	408.7	590.7	858.3
4.2	6.5	90.3	183.5	242	663.9	787.4
6.6	4.3	65.7	119.3	381.6	412.5	971.9
fig 4l
Unt	SAK	ST398 WT	ST398-Δsak	Δsak(pOS1-sak)	LPS+ATP
6.28	7.37	51.01	30.65	30.81	590.7
6.01	5.12	46.26	49.42	66.73	663.9
5.14	4.03	66.21	56.32	50.38	412.5

## Sheet: fig 5
fig 5a
TIME(H)	ST398 WT	ST398-Δsak	PBS
8	1	0	0
24	1	1	0
24	1	0
24	1	0
32	1	1	0
48	1	1	0
56		1	0
72		0	0
fig 5c
TIME(H)	ST398-WT(MCC950)	ST398-Δsak(MCC950)	PBS
8	0	0	0
24	1	1	0
24	1	0	0
32	0	1	0
48	1	1	0
56	1	0	0
72	1	0
80	0	1	0
80		0

## Sheet: fig 6
Fig 6a
	Control			SAK			ST398-WT			ST398-△sak
Control	1			2.4	1.62	3.44	36.89	38.44	36.17	17.5	28.567	25.36
Glibenclamide	0.82	0.57	0.94	1.28	1.61	1.19	30.28	32.73	28.45	22.86	27.44	21.43
KCl	0.44	0.58	0.58	0.86	1.02	0.79	15.83	15.24	18.96	10.39	11.46	14.65
Dexamethasone	0.83	0.66	0.71	0.65	0.85	1.1	26.8641	23.41	23.09	16.44	17.08	19.43
Apocynin	0.84	0.72	0.97	1.13	1.27	0.87	22.45	25.89	29.41	24.67	18.62	17.14
NAC	0.55	0.61	0.62	0.77	0.82	1.28	12.45	13.69	11.57	10.46	10.08	8.65
Fig 6b
	ST398-WT			ST398-△sak
Control	919.296	964.224	1181.95	795.648	699.84	844.128
Glibenclamide	434.016	579.744	498.928	315.744	367.488	403.2
KCl	310.4	342.6	374.6	242.3	294.1	263.5
Dexamethasone	664.07	578.24	549.75	466.24	387.15	480.616
Apocynin	532.44	476.51	471.34	361.6	480.95	457.776
NAC	369.48	302.82	296.51	283.15	246.37	333.52
Fig 6c
	ST398-WT			ST398-△sak
Control	33.5	28.4	36.8	44.5	48.7	39.5
Glibenclamide	69.5	66.3	58.1	70.4	68.6	71.5
Fig 6d
				NAC
Control	SAK	ST398 WT	ST398-Δsak	Unt	SAK	ST398 WT	ST398-Δsak
10694.7	11749.5	16425.6	14790	9177.99	9776.09	13823.4	12910.4
10848.5	11873.6	16777.2	15087.6	10086.4	10629.9	13548.8	13129.8
10672.6	11974	17073.6	15979.2	9302.11	9474.08	13288	13571.9
10971.8	11852.4	16898.4	15955.2	9368.75	10126.3	13061.5	13681
11706.2	12538.4	17302.8	16143.6	8301.78	10264.2	13206.5	12168
11787.8	12709.2	17754	16665.6	10142.5	10136.8	12007.6	11718
Fig 6e
	ST398-WT			ST398-△sak
Control	825.04	785.76	824.48	714.16	561.68	572.31
BAY 11-7082	239.8	250.6	271.9	246.7	148.5	198.6

## Sheet: S fig1
S fig1a
Time	ST398-1	ST398-2	ST398-3	ST59-1	ST59-2	ST59-3	ST239-1	ST239-2	ST239-3	ST5-1	ST5-2	ST5-3
0	0.022	0.027	0.014	0.021	0.018	0.016	0.036	0.032	0.027	0.017	0.0145	0.016
1	0.034	0.036	0.029	0.041	0.051	0.039	0.057	0.049	0.045	0.044	0.043	0.043
2	0.082	0.084	0.071	0.084	0.096	0.113	0.136	0.174	0.158	0.183	0.1015	0.224
3	0.493	0.507	0.383	0.503	0.612	0.717	0.85	0.81	0.72	0.757	0.355	0.491
4	1.929	1.709	1.816	1.895	1.933	2.014	1.66	1.71	1.42	1.996	1.262	1.55
5	2.51	2.54	2.42	2.61	2.31	2.51	2.96	2.9	2.47	2.897	2.39	2.49
6	3.84	3.96	3.84	4.05	3.78	3.59	3.56	3.45	3.16	4.24	3.31	3.6
7	4.79	4.33	4.64	4.59	4.03	4.24	4.04	3.75	4.08	4.3	3.89	4.1
8	5.58	4.92	5.37	4.75	4.6	4.98	4.51	4.47	4.02	4.5	4.31	4.34
9	6.3	5.6	6.46	5	4.44	4.91	4.98	5.08	4.44	5.12	5.54	5.81
10	6.54	6.1	7.36	6.03	5.39	6.24	5.74	5.63	4.59	5.93	5.78	6.22
12	7.76	7.26	8.25	6.86	5.93	6.55	6.31	6.17	4.76	7.34	7.87	7.9
24	11.38	10.37	9.53	9.87	10.08	8.49	8.58	8.07	7.47	8.39	8.54	9.15
S fig1b
ST398	ST59	ST239	ST5
3.17419	2.94541	0.539534	0.765302
3.45113	2.12603	0.770319	0.747241
2.411	3.40229	0.476319	0.536524
S fig1c
ST398-WT	ST398-△ sak	△ sak(pOS1-sak)
7.892	0.192	2.798
7.129	0.185	3.422
6.962	0.198	3.264
S fig1d
time(h)	ST398 WT	ST398-Δsak	Δsak(pOS1-sak)
0	0.0095	0.013	0.0135
0.5	0.0285	0.03	0.039
1	0.069	0.063	0.075
1.5	0.159	0.152	0.147
2	0.367	0.354	0.338
2.5	0.937	0.87	0.87
3	1.28	1.245	1.25
3.5	1.94	1.88	1.9
4.5	2.7	2.79	2.595
5	3.465	3.46	3.29
5.5	3.52	3.59	3.06
6	3.735	3.68	3.23
7	4.395	4.36	4.235
8	5.115	5.11	5.06
9	5.95	5.58	5.595
10	6.11	5.8	5.99
11	6.66	6.4	6.34
12	6.845	6.755	6.455
24	8.525	8.94	8.15

## Sheet: S fig2
S fig2a
CA-SA(ST398)	CA-SA(ST59)	HA-SA(ST239)	HA-SA(ST5)
278.1	39.59	5.49378	12.2831
169.4	77.62	5.47478	15.4678
118.9	36.886	8.82747	9.33338
135.3	89.57	2.688	5.249
79.4	82.74	17.024	7.886
42.49	44.76	8.7739	11.369
S fig2b
ST398-WT	ST398-△agr	△agr(pOS1-agr)
1.405	3.228	1.111
0.893	3.198	1.705
0.702	3.207	0.963
0.428	1.653	0.894
1.638	3.329	2.517
0.679	1.958	0.826
S fig2c
ST398-WT	ST398-△agr	△agr(pOS1-agr)
2.98245	0.457	5.49378
3.80606	1.32	6.47478
2.36543	0.886	4.82747
S fig2d
ST398-WT	ST398-△sak	△sak(pOS1-sak)
186.35	188.69	150.84
191.48	176.98	199.87
189.42	201.76	173.19

## Sheet: S fig3
S fig3a
	Unt			SAK			ST398-WT			ST398-△ sak			△ sak(pOS1-sak)
P20	-1.34959	-1.07339	-1.00842	-1.31001	-1.52429	-1.39937	0.927091	1.23967	0.843813	0.640191	0.497994	0.043798	1.09231	0.860009	1.52017
N-GSDMD	-1.27062	-1.21524	-1.12636	-1.32248	-1.27246	-1.25524	1.25842	1.3686	1.28035	0.382514	0.109657	-0.12391	0.952171	1.00944	1.22516
IL-1β	-1.24643	-0.9315	-1.47159	-0.88263	-1.02941	-0.97825	0.827665	0.628922	1.07758	0.332785	0.435769	0.06375	1.28861	1.45787	1.30851
S fig3b
	Unt			ATP			LPS			SAK+LPS
P20	-1.34694	-1.03409	-0.79599	-0.80673	-0.71058	-0.75477	-0.77292	-0.86441	-0.77112	-0.28715	-0.4523	-0.683
N-GSDMD	-1.34118	-0.86186	-0.59863	-0.87633	-0.76651	-0.50246	-0.54694	-0.81881	-0.59548	-0.29889	-0.55955	-0.37243
IL-1β	-0.70417	-1.13	-1.11186	-0.51833	-1.00719	-1.00291	-0.70134	-0.91701	-0.91972	-0.46872	-0.28323	-0.26991
				ATP
				SAK			LPS			SAK+LPS
			P20	0.583799	0.352694	-0.0534	1.1477	0.770787	1.69676	1.48224	1.9379	1.36152
			N-GSDMD	0.462614	-0.05284	-0.30038	0.82658	1.49187	-0.03978	1.77414	1.56769	2.40916
			IL-1β	-0.15592	1.09509	1.02567	0.213056	0.928401	0.830389	2.33542	1.31393	1.44833
S fig3d
	Unt			SAK			LPS			LPS+SAK			LPS+ATP
P20	-0.7363	-0.83681	-0.70737	-0.72608	-0.60719	-0.87283	-0.26921	-0.35509	-0.31828	-0.22025	-0.14607	-0.00846	1.95184	1.94516	1.90694
N-GSDMD	-1.24124	-0.65712	-0.44959	-1.13309	-0.47104	-0.99513	0.615624	-0.36089	-0.66465	0.525857	-0.50196	0.299339	1.23285	1.99101	1.81003
IL-1β	-1.04681	-0.59376	-0.83086	-1.07492	-0.55397	-1.09156	0.228725	-0.49198	-0.11451	0.273934	-0.35364	0.300641	1.61907	1.99335	1.73628
S fig3e
Unt	SAK	LPS	LPS+SAK	LPS+ATP
5.6	9.6	53.7	86.7	590.7
4.2	6.5	57.5	64.1	663.9
6.6	4.3	42.9	69.6	412.5
S fig3f
	Unt			SAK			ST398-WT			ST398-△ sak			△ sak(pOS1-sak)			LPS+ATP
N-GSDMD	-0.78513	-0.63656	-1.12961	-0.86448	-0.49272	-1.11981	-0.15595	-0.37615	0.090052	-0.1046	-0.41511	0.000121	-0.22319	-0.30345	0.327707	2.13335	2.22399	1.83153
IL-1β	-0.92796	-0.81167	-0.79478	-0.96132	-0.36266	-0.52537	-0.09597	-0.61443	-0.44904	-0.17814	-0.05774	-0.49318	0.124174	-0.32655	0.109329	2.03921	2.17306	2.15302
S fig3h
	Unt			SAK			ST398-WT			ST398-△ sak			△ sak(pOS1-sak)			LPS+ATP
P20	-0.48771	-0.67596	-0.86189	-0.45108	-0.64936	-0.60342	-0.45266	-0.43347	-0.71645	-0.42926	-0.30869	-0.28688	-0.4148	-0.12837	0.443638	2.2355	2.19585	2.025
N-GSDMD	-0.61782	-0.46568	-0.35287	-0.715	-0.477	-0.42345	-0.50022	-0.44029	-0.4758	-0.27115	-0.44234	-0.27635	-0.08138	-0.41025	-0.68927	2.18557	2.23557	2.21773
IL-1β	-0.4431	-0.48846	0.337634	-0.5217	-0.45396	-1.09771	-0.48004	-0.43352	-0.40868	-0.42304	-0.41445	-0.42599	-0.3656	-0.44512	-0.43975	2.23348	2.23551	2.03449
S fig3i
Unt	SAK	ST398-WT	ST398-△ sak	△ sak(pOS1-sak)	LPS+ATP
6.16	7.12	101.5	123.6	115.3	590.7
7.55	5.14	117.1	128.7	132.9	663.9
6.01	6.52	125.1	166.4	175	412.5

## Sheet: S fig4
S fig4a
ST398-WT	ST398-Δsak	Δsak(pOS1-sak)
753.5	451	879.5
800	504.7	817.25
722.5	563	742.75
S fig4b
ST398-WT	ST398-Δsak	Δsak(pOS1-sak)
1063.94	563.22	979.01
1574.02	740.74	1086.89
1200	600	850
S fig4c
ST398-WT	ST398-Δsak	Δsak(pOS1-sak)
5.61	3.97	8.63
5.51	3.73	6.6
5.63	2.64	5.9
S fig4d
Control	SAK	Control-NAC	SAK-NAC
29146	32321	17987.9	19218.5
25999	33013	18230.1	20197.8
30232	32873	18635.4	20273.4
30329	33474	18640.3	19252.8
30538	32940	18599	18403
30519	34276	19033	18901.4
